# Supplementary material for: A gene-based high-resolution comparative radiation hybrid map as a framework for genome sequence assembly of a bovine chromosome 6 region associated with QTL for growth, body composition, and milk performance traits
Source: BMC Genomics. 2006 Mar 16;7:53. doi: 10.1186/1471-2164-7-53 (PMC1475854; doi:10.1186/1471-2164-7-53)
Supplement: Additional File 2 — Excel spreadsheet containing mapping information and homology of sequences mapped on the 12 k WG-RH map of BTA6. Entitled: Mapping information and homology of sequences mapped on the 12 k WG-RH map of BTA6. The order of loci is given according to the 12 k WG-RH map presented in this study. (1) Loci in cells highlighted light green represent framework markers in the 12 k WG-RH map. (2) Accession numbers in bold blue: Homology of BAC contigs from human chromosome 4 (HSA4) was identified by blasting the bovine anonymous sequences directly against the human genome sequence. Accession numbers in underlined blue: Homology on HSA4 was obtained using identified bovine whole-genome sequences (WGS) sequences containing the sequences of targeted anonymous loci as intermediary sequence for blasting against the human genome sequence. Empty cells: no significant homology was found. (3) Loci with identical retention pattern and position on the 12 k WG-RH map of BTA6 are indicated in green. (4) Identified bovine WGS containing the sequences of targeted anonymous loci, which did not find homologous human sequences by direct sequence similarity search. WGS were used as intermediary sequence for blasting against the human genome sequence. (5) Sequence contigs given in black were retrieved from the available sequence map of BTA6 at NCBI (build 2.1, [27]). Sequence contigs marked in bold red represent new assignments of loci to BTA6 specific sequence contigs. Sequence contigs marked in ordinary red letters are assigned on the currently available bovine STS map. Sequence contigs given in blue indicate new loci assignments to unplaced bovine contigs. Cells highlighted in yellow indicate sequence contigs that have been assigned to other chromosomes than BTA6. Empty cells: no significant homology was found. [file 1471-2164-7-53-S2.xls]

## Sheet: Tabelle1
Bovine Locus (1)	Homologous anchor locus on HSA4	Hum_ AccNo. for	Gene/BAC Pos.	Position on	Bovine	Bovine	Position on bov.	Chromosome
		Genes/BACs (2)	on HSA4 [Mb]	BTA6 [cR] (3)	WGS (4)	contig (5)	Assembly Mb]	Assignment
UGT8	UDP-glucuronosyltransferase 8	U30930	115.90-115.95	single		NW_931606.1	4.107-4.125	BTA6
FLJ20032	Hypothetical protein FLJ20032	N33234	106.42-106.52	single		NW_931613.1	6.101-6.147	BTA6
CENPE	Centromere protein E	Z15005	104.38-104.47	single		NW_931618.1	8.275	BTA6
MANBA	Mannosidase, beta A, lysosomal	AF224669	103.91-104.04	0		NW_931615.1	7.062-7.188	BTA6
NFKB1	Nuclear factor of kappa light polypeptide gene enhancer in B-cells 1	M55643	103.78-103.89	16.1		NW_931615.1	7.212	BTA6
UBE2D3	Ubiquitin-conjugating enzyme E2D 3	BC003395	104.07-104.15	66.1		NW_931615.1	7.014-7.043	BTA6
PPP3CA	Protein phosphatase 3, catalytic subunit, alpha isoform (calcineurin alpha)	AL353950	102.30-102.62	111.9		NW_928955.1		BTA15
MCMA14				141.7		unassigned
DIK5359		AP001962	101.06-101.17	156.5	AAFC02027806,1	NW_931626.1	9.507	BTA6
MTP	Microsomal triglyceride transfer protein	X91148	100.85.100.90	161.1		NW_931626.1	9.689-9.720	BTA6
BM1329		AC083902	100.75-100.95	161.1	AAFC02027489.1	NW_931623.1	9.283	BTA6
ADH1B	Alcohol dehydrogenase IB (class I), beta polypeptide	D00137	100.58-100.60	183.8		NW_930018.1		BTA21
EIF4E	Eukaryotic translation initiation factor 4E	BC035166	100.16-100.18	213.0		NW_971267.1		unassigned
DIK1058	Homo sapiens BAC clone RP11-724M22 from HSA4	AC074120	99.79-99.93	228.4		NW_931627.1	10.449	BTA6
RAP1GDS1	RAP1, GTP-GDP dissociation stimulator 1	BC001816	99.54-99.72	230.8		NW_931627.1	10.238-10.340	BTA6
CSSM059		AC019077	99.39-99.58	235.9	AAFC02191814.1	NW_931627.1	10.25	BTA6
MGC46496	Hypothetical protein MGC46496	BC036870	98.84-99.42	235.9		NW_931627.1	9.795-10.102	BTA6
DIK4100		AC108217	98.65-98.75	255.1	AAFC02010003.1	NW_931628.1	10.54-11.66	BTA6
DIK4174		AC021878	98.49-98.65	263.0	AAFC02176850.1	NW_931628.1	10.54-11.66	BTA6
LSC0V43		AC093832	96.89-97.07	298.0	AAFC02114694.1	NW_931629.1	11.76	BTA6
BULGE005				302.4		unassigned
PDHA2	Pyruvate dehydrogenase (lipoamide) alpha 2	M86808	97.12	313.5		NW_928790.1		BTA14
DIK4371		AC098584	96.50-96.65	335.3	AAFC02034051.1	NW_931629.1	11.443	BTA6
UNC5C	Unc-5 homolog C	AF055634	96.4-96.8	339.9		NW_931629.1	11.955-12.18	BTA6
BMPR1B	Bone morphogenetic protein receptor, type IB	U89326	96.1-96.4	344.4		NW_931630.1	12.384-12.457	BTA6
DIK4511		AC093778	95.76-95,90	380.8	AAFC02109214.1	NW_931631.1	12.96	BTA6
SMARCAD1	SWI/SNF-related, matrix-associated actin-dependent regulator of chromatin, subfamily a	AY008271	95.6	388.2		NW_931631.1	13.023-13.294	BTA6
ATOH1	Atonal homolog 1 (Drosophila)	U61148	95.1	402.8		NW_971553.1		unassigned
GRID2	Glutamate receptor, ionotropic, delta 2	AF009014	93.6-95.0	405.0		NW_931633.1	13.647-13.681	BTA6
DIK4649	Homo sapiens BAC clone RP11-131K17 from HSA4,	AC020699	94.16-94.34	439.8		NW_931633.1	13.931	BTA6
BMS2508		AC097520	93.36-93.56	454.4	AAFC02021916.1	NW_931632.1	13.46	BTA6
LAM5	Lysosomal-associated multitransmembrane protein (LOC389212)	XM_374082	92.60-92.88	472.2		NW_982971.1		unassigned
TMSL3	Thymosin-like 3	BC001631	92.11	507.8		NW_931634.1	14.7	BTA6
SNCA	Synuclein, alpha	BC013293	91.0-91.11	524.3		NW_988405.1		unassigned
DIK2687	Homo sapiens BAC clone RP11-67M1 from chr4,	AC093759	91.08-91.25	552.7		NW_931636.1	15.44	BTA6
TIGD2	Tigger transposable element derived 2	AK027653	90.39	572.7		NW_931636.1	15.732-15.734	BTA6
FAM13A1	Family with sequence similarity 13, member A1	AB020721	90.0-90.1	585.5		NW_931636.1	15.773-16.003	BTA6
	Family with sequence similarity 13, member A1					NW_931649.1	19.256-19.312	BTA6
HERC3	Hect domain and RLD 3	D25215	89.73-89.78	587.5		NW_931649.1	19.344-19.519	BTA6
DIK1054	Homo sapiens BAC clone RP11-147K6 from chr4	AC097484	89.37-89.54	599.9		NW_931637.1	16.48	BTA6
ABCG2	ATP-binding cassette, sub-family G, member 2	AF103796	89.37-89.43	601.8		NW_931635.1	15.410-15.414	BTA6
PKD2	Polycystic kidney disease 2	U50928	89.28-89.36	601.8		NW_931635.1	15.341-15.401	BTA6
SPP1	Secreted phosphoprotein 1 (osteopontin, bone sialoprotein I)	AF052124	89.25-89.26	603.7		NW_931635.1	15.314-15.321	BTA6
IBSP	Integrin-binding sialoprotein	J05213	89.08-89.09	611.5		NW_931635.1	15.090-15.104	BTA6
DIK4852		several chr		613.4	AAFC02042101.1	NW_931638.1	16.584	BTA6
LAP3	Leucine aminopeptidase 3	AF061738	17.25-17.28	627.7		NW_992068.1		unassigned
EG1	Endothelial-derived gene 1	AF317680	17.29-17.30	629.7		NW_930441.1		BTA25
KIAA1276	KIAA1276 protein	AB033102	17.31-17.46	631.7		NW_992068.1		unassigned
HCAP-G	Chromosome condensation protein G	AF331796	17.49-17.52	635.6		NW_931678.1	32.470-32.422	BTA6
MLR1	Transcription factor MLR1	AK055258	17.51.17.70	635.6		NW_931678.1	32.280-32.378	BTA6
DIK5407		AC097516	17.73-17.89	656.1	NW_931639.1	NW_931639.1	16.752	BTA6
DIK1117	Homo sapiens BAC clone C0422C23 from chr4	AC006840	18.59-18.78	682.3		NW_931640.1	17.112	BTA6
FBNS32	Homo sapiens BAC clone RP11-85L2 from chr4	AC079755	19.53-19.71	704.9		unassigned
OARHH55		AC092577	20.08-20.15	730.6	AAFC02132388.1	NW_232248.1		BTA9
SLIT2	Slit homolog 2 (Drosophila)	AB017168	19.93-20.30	748.3		NW_931650.1	19.936-20.047	BTA6
FBNS14	Homo sapiens BAC clone RP11-362J17 from chr4	AC097505	20.41-20.60	762.6		NW_931643.1	17.836	BTA6
MGC29898	Hypothetical protein MGC29898	BC023002	20.38-20.41	771.8		NW_931643.1	17.862-17.868	BTA6
FBNS4		AC097505	20.41-20.60	767.2	AAFC02048369.1	NW_931643.1	17.786	BTA6
KCNIP4	Kv channel interacting protein 4	AF305072	20.41-20.98	774.1		NW_931643.1	17.767-18.756	BTA6
BMS382		AC110612	21.04-21.20	790.6	AAFC02003379.1	NW_931647.1	19.008	BTA6
FBNS16		AC107462	21.36-21.55	788.4	AAFC02109717.|	NW_931647.1	18.482	BTA6
GPR125	G protein-coupled receptor 125	BC035645	22.06-22.19	807.1
FBNS33		AC093917	22.36-22.56	816.6	AAFC02012711.1	NW_973346.1		unassigned
FBN12	Homo sapiens BAC clone RP11-10G12 from chr4	AC098583	22.23-22.35	818.9		NW_973346.1		unassigned
GBA3	Glucosidase, beta, acid 3	AF323990	22.37-22.50	826.1		NW_931653.1	20.367-20.445
BMS1242	Homo sapiens BAC clone RP11-800K23 from chr4	AC093917	22.36-22.56	835.7		NW_931653.1	20.421	BTA6
BM143		AC092440	22.86-23.02	847.8	AAFC02125873.1	NW_931654.1	38.492	BTA6
BM143_BES18527		AC092440	22.86-23.02	850.2	AAFC02022373.1	NW_988119.1		unassigned
BM3026		AC006052	23.03-23.22	852.6	AAFC02061998.1	NW_931655.1	20.56	BTA6
BM3026_BES19870		AC006052	23.03-23.22	852.6	AAFC02061998.1	NW_931655.1	20.573	BTA6
FBNS34	Homo sapiens BAC clone C0281M17 from chr4p16.3	AC006052	23.03-23.22	855		NW_931655.1	20.638	BTA6
DIK4656	Homo sapiens BAC clone RP13-497K6 from chr4	AC092834	23.46-23.60	862.3		NW_931656.1	21.024	BTA6
PPARGC1A_BES19153	Homo sapiens BAC clone RP13-497K6 from chr4	AC092834	23.45-23.6	864.6		NW_931656.1	20.985	BTA6
PPARGC1A_BES18623	Homo sapiens BAC clone RP13-497K6 from chr4	AC092834	23.45-23.6	866.9		NW_931656.1	20.92	BTA6
PPARGC1A	Peroxisome proliferative activated receptor, gamma, coactivator 1, alpha	AF106698	23.47-23.58	866.9		NW_931656.1	20.936-21.042	BTA6
PPARGC1A_BES18627		AC092834	23.45-23.6	866.9	AAFC02146881.1	NW_931656.1	21.005	BTA6
DIK4482	Homo sapiens BAC clone C0011D19 from chr4	AC006229	23.67-23.85	878.6		NW_931657.1	21.54	BTA6
FBNS10	Homo sapiens BAC clone RP11-617A17 from chr4	AC092846	23.93-24.125	892.9		NW_931660.1	23.75	BTA6
FBNS10_BES18588		AC108028	24.12-24.15	897.6	AAFC02144997.1	NW_931660.1	23.671	BTA6
DHX15	DEAH (Asp-Glu-Ala-His) box polypeptide 15	AB001636	24.20-24.26	897.6		NW_931660.1	23.57-23.626	BTA6
SOD3	Superoxide dismutase 3, extracellular	J02947	24.47-24.48	902.3		NW_001026586		unassigned
DKFZp761B107	Hypothetical protein DKFZp761B107	AL834257	24.50-24.65	909.4		unassigned
LGI2	Leucine-rich repeat LGI family, member 2	AJ487516	24.68-24.71	914		NW_931660.1	23.375-23.403	BTA6
SLA/LP	Soluble liver antigen/liver pancreas antigen	AF146396	24.80-24.84	918.7		NW_931660.1	23.292	BTA6
PI4K2B	Phosphatidylinositol 4-kinase type-II beta	AY065990	24.91-24.95	923.5		NW_931658.1	21.723-21.739	BTA6
ZCCHC4	Zinc finger, CCHC domain containing 4	BC016914	24.99-25.05	923.5		NW_931658.1	21.651-21.700	BTA6
ANAPC4	Anaphase promoting complex subunit 4	AF191338	25.05-25.10	923.5		NW_931658.1	21.612-21.645	BTA6
OAR36_BES19955	Homo sapiens BAC clone RP11-813J18 from chr4,	AC110812	25.08-25.15	923.5		NW_931658.1	21.616	BTA6
OARJMP36				928.4		unassigned
SLC34A2	Solute carrier family 34 (sodium phosphate), member 2	AF111856	25.34-25.35	948.8		NW_931659.1	22.952-22.973	BTA6
BMS690		AC092436.	25.27-25.47	953.3	AAFC02009342.1	NW_931659.1	23.051	BTA6
		AC133961	25.47-25.64		AAFC02009342.1
KIAA0746	KIAA0746 protein	AB018289	25.42-25.54	953.3		NW_931659.1	23.019-23.069	BTA6
FBNS23	Homo sapiens BAC clone RP11-324H7 from chr4	AC097714	25.67-25.85	971.9		NW_931661.1	23.809	BTA6
FBN-L089		AC097109	25.94-26.07	985.1	AAFC02166262.1	NW_931661.1	24.084	BTA6
CCKAR	Cholecystokinin A receptor	L19315	26.16-26.17	993.7		NW_931661.1	24.205-24.216	BTA6
RBPSUH	Recombining binding protein suppressor of hairless (Drosophila)	BC053531	25.99-26.11	1,010.1		NW_931661.1	24.152-24.166	BTA6
DIK082		AC024132	26.82-26.86	1,060.4	AAFC02008200.1	NW_931661.1	24.92	BTA6
FBNS8		AC006568	26.96-27.15	1,066.7	AAFC02050386.1	NW_931661.1	25.148	BTA6
FBNS9		AC093845	27.15-27.24	1,077.5	NW_937155.1	NW_937155.1		unassigned
STIM2	Stromal interaction molecule 2	AF328905	26.54-26.70	1,102.5		NW_931661.1	24.573-24.755	BTA6
BL1099				1,120.5		unassigned
IDVGA65	Homo sapiens BAC clone RP11-261K4 from chr4	AC093791	27.89-28.05	1,129.1		NW_992145.1		unassigned
FBNS13		AC093848	30.09-30.29	1,184.0	AAFC02144320.1	NW_984764.1		unassigned
BMS518				1,191.9		unassigned
PCDH7	BH-protocadherin (brain-heart)	AB006756	30.40-30.82	1,199.7		NW_995060.1		unassigned
FBNS19	Homo sapiens BAC clone RP11-619J20 from chr4	AC097716	30.42-30.55	1,209.6		NW_985193.1		unassigned
TGLA37		AC007103	31.29-31.46	1,238.3	AAFC02050201.1	NW_931664.1	26.75	BTA6
FBNS31		AC097654	31.65-31.81	1,255.9	AAFC02128563.1	NW_931666.1	26.984	BTA6
FBN9				1,260.0	NW_942139.1	NW_942139.1		unassigned
BMS5010		AC093606	32.99-33.03	1,285.7	AAFC02150262.1	NW_930011.1		unassigned
BM4322		AC016687	33.7-33.85	1,349.0	AAFC02004248.1	NW_931668.1	27.966	BTA6
FBN13_BES_13114		AC106877	34.87-34.91	1,390.7	AAFC02166903.1	NW_970354.1		unassigned
FBN13		AC105451	34.91-35.06	1,390.7	AAFC02136530.1	NW_970354.1		unassigned
FBN20	Homo sapiens BAC clone RP11-121A15 from chr4	AC105451	34.91-35.06	1,390.7		NW_970354.1		unassigned
FBN13_BES_13219		AC106877	34.87-34.91	1,392.8	AAFC02019503.1	NW_970354.1		unassigned
		AC105451	34.91-35.06
CENTD1	Centaurin, delta 1	AF411982	35.89-36.07	1,420.4		NW_975568.1		unassigned
BMS470	Homo sapiens BAC clone RP11-562N2 from chr4	AC022463	37.15-37.34	1,454.3		NW_931670.1	28.85	BTA6
BMS483		AC021106	37.66-37.85	1,464.9	AAFC02008696.1	NW_931671.1	29.58	BTA6
DIK4149	Homo sapiens BAC clone RP11-600L4 from chr4	AC098680	37.94-38.11	1,488.4		NW_931672.1	30.527	BTA6
FBNS11		AC118137	38.56-38.60	1,529.8	AAFC02059100.1	NW_001014420		unassigned
TLR6	Toll-like receptor 6	AB020807	38.65	1,525.3		unassigned
RFC1	Replication factor C (activator 1) 1,	L23320	39.11-39.19	1,552.9		NW_931676.1	32.077-32.116	BTA6
RPL9	Ribosomal protein L9	D14531	39.27-39.28	1,560.3		NW_931673.1	30.739-30.745	BTA6
LIAS	Lipoic acid synthetase	AK026289	39.28-39.30	1,562.7		NW_931673.1	30.727-30.739	BTA6
UGDH	UDP-glucose dehydrogenase	AF061016	39.32.39.35	1,565.2		NW_931673.1	30.690-30.723	BTA6
FBNS20	Homo sapiens BAC clone RP11-395I6 from chr4	AC095057	39.95-40.115	1,631.9		NW_931678.1	32.579	BTA6
FBNE2-2239	Homo sapiens BAC clone RP11-588L15 from chr4	AC098869	40.21-40.40	1,641.5		NW_931675.1	31.283	BTA6
FBNE3-2281		AC098869	40.21-40.40	1,645.3	AAFC02103628.1	NW_931675.1	31.297	BTA6
FBN10	Homo sapiens BAC clone RP11-588L15 from chr4	AC098869	40.21-40.40	1,653.6		NW_931675.1	31.286	BTA6
UCHL1	Ubiquitin carboxyl-terminal esterase L1	X04741	41.1-41.11	1,696.1		NW_931637.1	16.025	BTA6
FBNS15	Homo sapiens BAC clone RP11-331M18 from chr4,	AC108050	41.26-41.47	1,700.2		NW_931637.1	16.356	BTA6
DIK3025		AC108050	41.26-41.47	1,704.3	AAFC02114083.1	NW_931674.1	30.871	BTA6
KIAA1102	KIAA1102 protein	AB029025	41.20-41.54	1,710.4		NW_931674.1	30.959-31.045	BTA6
PHOX2B	Paired-like homeobox 2b	D82344	41.58-41.59	1,710.4		NW_931674.1	31.162	BTA6
FBNS2	Homo sapiens BAC clone RP11-227F19 from chr4	AC105389	41.48-41.67	1,710.4		NW_931680.1	32.778	BTA6
THEM33	Transmembrane protein 33	AK001387	41.78-41.80	1,718.3		NW_931680.1	32.935-32.950	BTA6
ATP8A1	ATPase, aminophospholipid transporter, Class I, type 8A, member 1	AB013452	42.25-42.50	1,726.1		NW_972631.1		unassigned
FBNS21	Homo sapiens BAC clone RP11-49F1 from chr4	AC084010	42.24-42.33	1,730.0		NW_001009448		unassigned
BMS360		AC080132	43.55-43.72	1,759.2	NW_931679.1	NW_931679.1	32.665	BTA6
		AC110799	43.72-43.84		NW_931679.1
FBNS29	Homo sapiens BAC clone RP11-328N19 from chr4	AC114757	43.84-43.90	1,769.8		NW_937410.1		unassigned
KCTD8	Potassium channel tetramerisation domain containing 8	AK123347	44.02-44.29	1,780.7		NW_931681.1	33.204-33.205	BTA6
FBNS17		AC131951	44.19-44.32	1,787.2	AAFC02050402.1	NW_976437.1		unassigned
FLJ13220	Hypothetical protein FLJ13220	BC1012338	44.52-44.54	1,789.4		NW_931682.1	33.396-33.420	BTA6
GNPDA2	Glucosamine-6-phosphate deaminase 2	AF247786	44.54-44.57	1,789.4		NW_931682.1	33.422	BTA6
DIK2248		AC096586	44.48-44.65	1,791.6	AAFC02014229.1	NW_931682.1	33.375	BTA6
BM4528		AC131951	44.19-44.32	1,791.6	AAFC02078848.1	NW_931681.1	33.227	BTA6
ILSTS97	Homo sapiens BAC clone RP11-500G9 from chr4	AC093852	44.32-44.48	1,791.6		NW_931681.1	33.17	BTA6
FBNS30		AC108467	44.82-44.91	1,818.0	AAFC02071942.1	NW_931686.1	33.882	BTA6
GABRA2	Gamma-aminobutyric acid (GABA) A receptor, alpha 2	S62907	46.09-46.23	1,848.5		NW_979055.1		unassigned
RM127				1,859.0	NW_931687.1	NW_931687.1	34.263	BTA6
FBN15		AC084352	46.30-46.40	1,870.3	AAFC02022316.1	NW_931685.1	33.535	BTA6
FBNS7		AC107398	47.28-47.41	1,934.9	AAFC02117549.1	NW_931691.1	35..83	BTA6
FBN21		AC107398	47.28-47.41	1,934.9	AAFC02053554.1	NW_001002265		unassigned
FBNS25	Homo sapiens BAC clone RP11-100N21 from chr4	AC092597	47.41-47.58	1,945.9		NW_968957.1		unassigned
CNGA1	Cyclic nucleotide gated channel alpha 1	M84741	47.78-47.79	1,952.3		NW_968957.1		unassigned
TXK	TXK tyrosine kinase	U34370	47.91-47.98	1,954.5		NW_968957.1		unassigned
TEC	Tec protein tyrosine kinase	D29767	47.98-48.07	1,961.2		NW_968957.1		unassigned
KIAA0276	KIAA0276 protein	BC053897	52.55-52.62	1,977.4		NW_973280.1		unassigned
BM4621	Homo sapiens BAC clone RP11-651C2 from chr4	AC093880	52.87-53.04	1,996.0		NW_931692.1	36.0	BTA6
FBNS28		AC023154	53.50-53.68	2,020.3	AAFC02015196.1	NW_931695.1	37.151	BTA6
FBNS24		AC023154	53.50-53.68	2,027.1	AAFC02015196.1	NW_931695.1	37.176	BTA6
MNB190	Homo sapiens BAC clone RP11-331F12 from chr4	AC098821	54.02-54.09	2,044.5		NW_931697.1	37.454	BTA6
FBNI011		AC110792	54.54-54.80	2,069.8	AAFC02123663.1	NW_931688.1	34.828	BTA6
CHIC2	Cysteine-rich hydrophobic domain 2	AF159423	54.72-54.77	2,084.0		NW_931688.1	34.747-34.780	BTA6
RM28				2,106.9		unassigned
KIT	v-Kit Hardy-Zuckerman 4 feline sarcoma viral oncogene homolog	M16592	55.36-55.45	2,127.3		NW_931693.1	36.550-36.597	BTA6
EST0344		M16592		2,132.1		NW_931693.1		BTA6
KDR	Kinase insert domain receptor	AF035121	55.78-55.83	2,144.4		NW_931690.1	35.769-35.799	BTA6
	Kinase insert domain receptor					NW_931714.1	44.429-44.441	BTA6
IOBT450		AC021220	55.79-55.96	2,153.5	AAFC02008249.1	NW_931714.1	44.389	BTA6
CLOCK	Clock homolog (mouse)	AF011568	56.24-56.25	2,160.1		NW_931701.1	39.011-39.114	BTA6
FBNS6		AC113152	56.38-56.49	2,171.4		NW_931701.1	38.845	BTA6
FBNS18	Homo sapiens BAC clone RP11-271B8 from chr4	AC092627	56.71-56.81	2,196.2		NW_931689.1	35.649	BTA6
FBNS5	Homo sapiens BAC clone RP11-646I6 from chr4	AC068620	57.00-57.15	2,205.3		NW_931689.1	35.448	BTA6
PPAT	phosphoribosyl pyrophosphate amidotransferase	D13757	57.10-57.14	2,214.4		NW_931689.1	35.363-35.378	BTA6
PAICS	Phosphoribosylaminoimidazole carboxylase	X53793	57.14-57.17	2,228.7		unassigned
SRP72	Signal recognition particle 72kDa	AF077019	57.17-57.21	2,240.6		NW_931689.1	35.286-35.313	BTA6
HOP	Homeodomain-only protein	BC014225	57.35-57.39	2,245.2		NW_931700.1	38.557-38.566	BTA6
MNB176		AC108215	57.23-57.39	2,249.7	AAFC02003662.1	NW_931700.1	38.526	BTA6
REST	RE1-silencing transcription factor	U22314	57.61-57.64	2,269.0		NW_931702.1	39.406-39.420	BTA6
POLR2B	Polymerase (RNA) II (DNA directed) polypeptide B, 140kDa	X63563	57.69-57.73	2,271.3		NW_931700.1	38.073-38.086	BTA6
	Polymerase (RNA) II (DNA directed) polypeptide B, 140kDa					NW_931702.1	39.365-39.396	BTA6
IGFBP7	Insulin-like growth factor binding protein 7	S75725	57.74-57.81	2,271.3		NW_931702.1	39.352-39.369	BTA6
	Insulin-like growth factor binding protein 7					NW_931703.1	40.131-40.134	BTA6
BM415		AC105390	57.85-57.89	2,285.6	AAFC02047134.1	NW_931703.1	40.03	BTA6
BMS5032	Homo sapiens BAC clone RP11-4O3 from chr4	AC093725	58.33-58.49	2,306.8		NW_931699.1	37.987	BTA6
DIK4867		AC096725	58.77-58.94	2,348.3	AAFC02066393.1	NW_931704.1	41.369	BTA6
FBNS27		AC097501	59.68-59.85	2,374.2	NW_001027356	NW_001027356		unassigned
		AC116653	59.63-59.68		NW_001027356
DIK5388		AC092596	60.50-60.67	2,409.5	AAFC02081996.1	NW_931705.1	41.857	BTA6
FBN14_BES13006		AC097454	60.75-60.91	2,418.4	NW_001009217	NW_001009217		unassigned
FBN14		AC097454	60.75-60.91	2,420.7	NW_001009217	NW_001009217		unassigned
FBN22				2,420.7		unassigned
MNB210	Homo sapiens BAC clone RP11-16N2 from chr4	AC096652	61.80-61.89	2,450.5		NW_931706.1	42.258	BTA6
DIK4808	Homo sapiens BAC clone RP11-16N2 from chr4	AC096652	61.80-61.89	2,455.0		NW_931706.1	42.319	BTA6
LPHN3	Latrophilin 3	AB018311	61.90-62.77	2,471.8		NW_931658.1	22.116-22.716	BTA6
MNB181	Homo sapiens BAC clone RP11-26C10 from chr4	AC074087	63.04-63.19	2,501.8		NW_931707.1	42.611	BTA6
UW54		AC020740	64.28-64.48	2,530.2	AAFC02006664.1	NW_931708.1	42.837	BTA6
UW53		AC020740	64.28-64.48	2,532.2	AAFC02006664.1	NW_931708.1	42.837	BTA6
ILSTS35		AC017109	64.58-64.77	2,545.2	AAFC02057526.1	NW_931710.1	43.024	BTA6
DIK4766		AC115627	65.59-65.63	2,562.6	AAFC02117887.1	NW_931711.1	43.121	BTA6
FBNS12	Homo sapiens BAC clone RP11-423P14 from chr4	AC018683	65.91-66.11	2,578.0		NW_931716.1	45.556	BTA6
EPHA5	EPH receptor A5	BX537946	66.02-66.36	2,593.4		NW_931716.1	45.091-45.118	BTA6
DIK4237		AC097110	66.42-66.57	2,616.4	AAFC02068294.1	NW_931713.1	44.11	BTA6
FBNS22		AC116049	66.74-66.82	2,627.9	AAFC02035934.1	NW_987547.1		unassigned
CENPC1	Centromere protein C 1	M95724	68.17-68.24	2,659.2		NW_931712.1	43.667-43.687	BTA6
						NW_931712.1	43.774-43.814	BTA6
GNRHR	Gonadotropin-releasing hormone receptor	S60587	68.44-68.45	2,675.4		NW_931712.1	43.593-43.610	BTA6
OAREL03		AC107054	68.79-68.84	2,686.3	AAFC02099879.1	NW_931718.1	46.624	BTA6
UGT2B7	UDP glycosyltransferase 2 family, polypeptide B7	H70611	70.14-70.16	2,710.2		unassigned
SULT1E1	Sulfotransferase family 1E, estrogen-preferring, member 1	BC27956	70.89-70.91	2,747.5		NW_931719.1	47.181-47.237	BTA6
CSN1S1	Casein alpha s1	X78416	70.98-70.99	2,751.7		NW_973412.1		unassigned
FBNE1-2035	Statherin	BC067219	71.04	2,751.7		NW_973412.1		unassigned
CSN3	Casein kappa	U51899	71.29-71.30	2,768.0		NW_931717.1	45.938-45.951	BTA6
FBNS3		AC108518	71.51-71.63	2,776.6	AAFC02050570.1	NW_001013144		unassigned
ILSTS87	Homo sapiens BAC clone RP11-46J23 from chr4,	AC009570	71.86-72.04	2,782.7		NW_931721.1	48.392	BTA6
IGJ	Immunoglobulin J polypeptide	BC030982	71.89-71.90	2,786.8		NW_931721.1	48.314-48.323	BTA6
BM1236	Homo sapiens BAC clone RP11-692K15 from chr4	AC106051	73.36-73.47	2,812.3		NW_976690.1		unassigned
ALB	Albumin	M13075	74.63-74.65	2,832.6		NW_930650.1		BTA28
IL8	Interleukin 8	M26383	74.97-74.97	2,832.6		NW_931715.1	44.935-44.938	BTA6
CXCL1	Chemokine ligand 1	X54489	75.10-75.10	2,834.7		NW_931715.1	44.639-44.641	BTA6
PF4	Platelet factor 4	M26167	75.21-75.21	2,834.7		NW_931715.1	44.824-44.832	BTA6
BMS2460		AC114738	5,68-5,81	2,892.2	NW_931755.1	NW_931755.1	50.341	BTA6
		AC004664	5,51-5,68		NW_931755.1
NUP54	Nucleoporin 54kDa	AF157322	77.39-77.43	2,911.6		unassigned
GENX3414	Genethonin 1	AF062534	77.58-77.59	2,921.5		NW_931720.1	47.498-47.499	BTA6
AFR227	Homo sapiens BAC clone RP11-66L22 from chr4	AC093758	78.83-78.96	2,959.7		NW_931728.1	50.462	BTA6
BM4311		AC104701	78.96-79.11	2,963.3	AAFC02022958.1	NW_931729.1	50.535	BTA6
ANXA3	Annexin A3	M20560	79.83-79.89	2,987.7		NW_931730.1	50.740-50.811	BTA6
BP7	Homo sapiens BAC clone RP11-636J1 from chr4	AC104808	79.74-79.90	2,987.7		NW_931730.1	50.785	BTA6
ANTXR2	Anthrax toxin receptor 2	BC042596	81.18-81.35	3,027.7		NW_931732.1	52.583-52.722	BTA6
FBNS1		AC098819	82.47-82.57	3,073.2	AAFC02175620.1	NW_931735.1	53.414	BTA6
MAPK10	Mitogen-activated protein kinase 10	U07620	87.29-87.63	3,161.0		NW_931743.1	56.324-56.508	BTA6
PTPN13	Protein tyrosine phosphatase, non-receptor type 13	X79676	87.87-88.09	3,198.3		NW_931751.1	59.491-59.663	BTA6
DMP1	Dentin matrix acidic phosphoprotein	U89012	89.93.-89.94	3,265.9		NW_931750.1	59.444-59.608	BTA6
ETH8		AC084048	10.31-10.44	3,284.2	AAFC02027868.1	NW_931647.1	59.181	BTA6
MSX1	Msh homeo box homolog 1 (Drosophila)	M97676	4.80-4.98	3,360.7		NW_931762.1	61.290-61.294	BTA6
BMC4203		AC116317	6.36-6.51	3,423.9	AAFC02046113.1	NW_938806.1		unassigned
FGFBP1	Fibroblast growth factor binding protein 1	M60047	15.61-15.61	3,580.5		NW_930701.1		BTA29
LDB2	LIM domain binding 2	AF064492	16.18-16.58	3,596.4		NW_931789.1	67.593-67.604	BTA6
QDPR	Quinoid dihydropteridine reductase	M16447	17.16-17.19	3,615.3		NW_931793.1	68.358-68.372	BTA6
BM2320	Homo sapiens BAC clone RP11-539L10 from chr4	AC093323	6.66-6.83	3,619.8	AAFC02078674.1	NW_931793.1	68.077	BTA6
MAN2B2	Mannosidase alpha class 2B member 2	BC033307	6,69-6,74			NW_931791.1	68.064-68.068	BTA6
LRPAP1	Low density lipoprotein receptor-related protein associated protein 1	M63959	3.55-3.57	3,668.8		NW_931785.1	66.135-66.136	BTA6
						NW_931786.1	66.992-66.993	BTA6
ACOX3	Acyl-Coenzyme A oxidase 3, pristanoyl	Y11411	8.48-8.56	3,685.5		NW_931783.1	65.612-65.658	BTA6
Additional file 2
