# Supplementary material for: A gene-based high-resolution comparative radiation hybrid map as a framework for genome sequence assembly of a bovine chromosome 6 region associated with QTL for growth, body composition, and milk performance traits
Source: BMC Genomics. 2006 Mar 16;7:53. doi: 10.1186/1471-2164-7-53 (PMC1475854; doi:10.1186/1471-2164-7-53)
Supplement: Additional File 1 — Excel spreadsheet containing loci mapped on the 12 k WG-RH map of BTA6, primer sequences and PCR conditions. Entitled: Loci mapped on BTA6, primer sequences and PCR conditions. Loci given in red represent novel genes and ESTs mapped on BTA6 without previous mapping information on bovine physical maps. Loci given in green represent newly developed targeted anonymous markers (STS) and BAC end sequences (BES). Loci indicated in black were previously mapped on BTA6 [9,21,24,25,52-58]. Accession numbers (AccNo) indicate sequences used for primer design. Black AccNo: bovine sequence, Blue AccNo: human sequence. Size: amplicon length in bp, TA: annealing temperature in °C. [file 1471-2164-7-53-S1.xls]

## Sheet: Tabelle1
Locus	AccNo	Forward PRIMER	Reverse PRIMER	size	TA
UGT8	AF129810	ACA GCC CAC CTG GTA GTA AC	GGA GTG TTA GAA TTG TTT ACT G	108	55
FLJ20032	AW289290	CTG TGA CAG TGT GCA GCA GC	GGT GTC TTT TCT GAG GAA GGT G	234	62
CENPE	U83037	CTG CTC AAA CAG GTG CTG AAG	GGA GAA TTC GTG TTA ATT TGC	153	55
UBE2D3	AW266941	TCT AGC ACA TCT GTG ATT TTT C	CAA GCT TTA ACA TTT ATT TTA TAT C	124	55
MANBA	AF098512	CAC GGA CTG TAT TCT TTT ACC	AAT ATA CAC AGC CTT CCC TG	220	62
NFKB1	AW465881	[20]	[20]	140	67
PPP3CA	U33868	GCA GGG CCT GAT GGG GAT G	CCC CAA AAT ATA GTT TAT AAT TC	147	55
MCMA14	AF098958	[51]	[51]
DIK5359	AB166346	[23]	[23]
MTP	X78567	[8]	[8]
ADH1B	AJ420883	[8]	[8]
BM1329	G18422	[45]	[45]
EIF4E	AF257235	ATC ATC CCC AGA ATC CAT GTG	TGC ATA CAA TGG AAC GTA AAC	157	60
DIK1058	AB164721	[50]	[50]
RAP1GDS1	CK769656	CCC TTT GTC CTC CAT CCT TC	CAA CAG GAA TAC AAG AAA ACG G	175	60
CSSM059	U03837	[46]	[46]
MGC46496	AAFC01003174	CGG CTA TGC ACC ATT CCT G	CCT GCT TTT CTG AAA CAT TAT	113	55
DIK4100	AB165429	[23]	[23]
DIK4174	AB165482	[23]	[23]
BULGE005	not available	[47]	[47]
PDHA2	AJ419557	[8]	[8]
DIK4371	AB165627	[23]	[23]
LSCV043	UniSTS 279530	[47]	[47]
UNC5C	BI898145	TGA AGC TGT GGA CGG TTT GC	TGC CCT CAA GGA ATA AGA AG	220	55
BMPR1B	AF298885	[47]	[47]
DIK4511	AB165724	[23]	[23]
SMARCAD1	CN438519	TTT CCC AAC TGC ACT AAC TGT G	TGA TGT GGC AGG AAT AAA CTA C	153	60
ATOH1	CK835202	GGG GAG GGT CGA GGA GGA G	GGC TCG GCG GCT CAG GGT C	116	64
GRID2	AAFC01192421	ACA CTC ATA TTA CCA CAA CAA CC	AGA TTG AGC CCC AGG GTA G	220	58
DIK4649	AB165815	[23]	[23]
BMS2508	G18959	[45]	[45]
LAM5	AAFC01292023	TGA CAT TAA TTT GTT CTG AAC C	CAA CTA GCT GAT GAA GCA AGT G	151	55
TMSL3	AAFC01037463	CTG CTA TTT TAG TAA CTT GAG C	CTT TCT CCT CAT TCT TCT CTA C	173	58
SNCA	CB466064	GCT CCC AAT TTC CTG AGA CC	GCA CCG AAA AGC TGA GTT GG	171	60
DIK2687	AB165133	[23]	[23]
TIGD2	CK972142	AAA AGC TTT CCG TGG TAT ATG	ATA GAT TTA CGT TTG GAT ACC	127	55
FAM13A1	BF606170	GT GGC AAC AGG AGA GTG TG	CAT GAA AGG GTG GGA ATT GG	190	58
HERC3	BI774649	TTC CTT GGC CTT CTT CTG AC	TTC CTT GGC CTT CTT CTG AC	158	58
ABCG2	CK941650	GCC TTC CAA AAA AGA TAC TCC	CTG ATC CCC TGA GAA TTT ATC	109	58
DIK1054	AB164718	[50]	[50]
PKD2	CF930420	GTG CCT GTT CTG AGT TGC C	TCA TGG TAA CAA GTG GGC AC	237	58
SPP1	S45840	[8]	[8]
IBSP	S23144	[8]	[8]
DIK4852	AB165976	[23]	[23]
LAP3	S65367	[8]	[8]	121	50
EG1	AW464909	GGA ATG AAT TAC AGC GAA AGG	ACC AGC TAG TGT TCG GGT GC	208	60
KIAA1276	BE685502	ACT CGC AGC TCA AGG AGG	CCT GCT CTG GTC GCG GAG	89	58
HCAP-G	AV600475	AGA ACA TGT CTA AGA GCT CTG G	CTG AAG AAC AGT CAT AGT TGT G	117	60
MLR1	AW655203	GCA AAA CAG CAG ATG TCA GAG	CCC CAA TTT TTG CAG GTA AAG	186	58
DIK5407	AB166386	[23]	[23]
DIK1117	AB164736	[50]	[50]
FBNS32	BV678050	GGA GTC AAT TAC AGT TTT AAA TAA G	ATT TGG GGT ATT AGA GGA TGG	93	60
OARHH55	L13693	[48]	[48]
SLIT2	BF652805	CTC AAT GCA TCA TCA GGA TC	CTG AAG AGT GAT GTT TGT TTG	161	55
FBNS14	BV678028	TCT TGA GTT TGG TTT AAT CTT TC	ACT CTC GGA TAT TTG ATA ATT TG	147	55
MGC29898	BC023002	TCT GAG AGA GAC TAA GCA TCC	TAG CAC AGG AAT CAG TCT AGG	121	52
FBNS4	BV678021	CTC CAT GCA GCT ATG CGT TAG	CTG TGA GGG GGC CCA AAA GTC	155	55
KCNIP4	BF604085	GGT CTT TCT ATT TTG CTT CGG	CTT CTT TAG TGA TGT AGC CAT C	97	60
BMS382	G18842	[45]	[45]
FBNS16	BV678030	CCA TCT GCT AGT TGA CTT GTC	ACA TTT ATT TCC TAC AAC AAT CC	195	50
GPR125	BI680106	TGC CAG CTT CCAT CAC TTT CG	TCG CTT CTC CGT TTT CAT TGG	143	58
FBN12	Z83209	[31]	[31]
GBA3	CK837273	CCC ACG GCA CCA CAC AGA C	ATC ACG GCT TCC AGA ATT TAC	206	58
FBNS33	BV678043	ATT AAA ACC AGA CAG TTG ATG	CAC TAT TTG CAT GAA TTT GAC	110	50
BMS1242	G18641	[45]	[45]
BM143	G18387	[45]	[45]
BES18527	DU098693	GCA GGT CCT CTG TGA CAT TC	ACT GCC TTT CTT TGT GAC TGG	270	60
BM3026	G18540	[45]	[45]
BES19870	DU098692	AGA TCT AAG AAA AAG GGC ATA G	CCA AGA AGC ATA GAC AGA AAC	229	58
FBNS34	BV678044	CTT TTG TCA GCC AGT GTC TTC	CCT AAG GAT TTG CTT TTC TAA	84	58
DIK4656	AB165822	[23]	[23]
PPARGC1A	AF213835	CTT GCT ACT ACT ATG ATG CAG G	CTG GTA CTC CTC GTA GCT GTC	276	58
BES18623	DU098694	GAG CTA TTT CAA ATC CAA AAA G	GTC ACT TCC ACT GTA TAGTAG G	427	55
BES18627	DU098695	TTT ATT TTT TGG CCA TGC TGC	GAT GAA TGA ATG AAT GTA AAG AG	311	55
BES19153	DU098696	CAC CTG CCA TTT CCC CTT TC	CTG ATG CTG GGA GGG ATT GG	265	62
DIK4482	AB165704	[23]	[23]
FBNS10	AY839824	TGT GGT CTT CAG TGG TTT TTC	AAG GTT GCA GGA AAG AAG TAA C	163	55
BES18588	AY838273	CAC AGA GTT GGA CAC GTT ATG	GCT ATG CCT TAA AAA TAT GTG C	434	58
DHX15	BM432920	GCT TTA AAA GAT GAA CGA ACT G	AATTACAACGATCATGCATACC	305	58
SOD3	BF605999	CGC ACT ACA ACC CGA TGT TC	CC CAC CAC GCA GCA GGC A	244	60
DKFZp761B107	CB042118	GCC ACT CCA CAG TCC ATT TC	TGG TCT GCC TCT GGT GCT G	100	60
LGI2	AW485000	ACG TTC AAC TCC AAG AAT GAC	CAT TTC GAT GTG GTC CCA TTC	90	58
SLA/LP	BE752994	ATG ACA AAA CTG AAG ATG TGG	ATC CTG GCA TGT GTC AAG AC	77	55
PI4K2B	CF766798	GGC ACT GAG AGA CAA GAA GAC	AGT GGA CAG TCT GGG TGA ATG	128	62
ZCCHC4	CB445250	TGT GCT CTT CCA GAT CAT TC	TGT AGA GAT GTT AGG ACA AGC	99	55
ANAPC4	BI776003	GGG AGC TTG ATG AGT CTT CG	GAG TCT AGC TCG GGG TCT AC	169	60
OARJMP36	U35062	[46]	[46]
BES19955	DU098698	CCA CCA TCA GAT ACG CTG TG	T ATC AGC ATT TTC ATA TGG TTC	321	50
SLC34A2	CB420463	CAA AGG GAA GAT TCT CTG CG	TGG AAG GCA CTG CTC AGG AC	108	58
KIAA0746	BI540291	TTA ACC TGG CAC TGC TAA TAG	CTT TCA TAC AGT TCC CGG AGG	121	58
BMS690	G18736	[45]	[45]
FBNS23	BV678036	GCA GGG GGT CAG GTT TAT TTC	TCG GCA GTT AGC GGA GCA TC	181	62
FBN-L089	BE217527	TGT GCA GTG AAA GGA ATA AGC	GCC TAA CAT TTG AGA TTC CAC	173	58
RBPSUH	CF762705	AAA GGT GGC TCT GTT TAA TAG	CCA AGA GAT GAA TGT AAA ATG	122	55
CCKAR	BM285559	CGTGCAGATTCTCTTATACTCC	GGTCTTGCAAACAGCGCTTC	223	60
STIM2	CK982721	CGG ACT TAA AAC ATT CAC AAG C	TAT CAA CAA AAA TCA GCA CAG	176	55
DIK082	UniSTS 251549	[46]	[46]
FBNS8	BV678047	ACT CAA TTT GTA GTA ATT CAC	CTT ATG AGA TTG TTT ATG GTG	277	50
FBNS9	BV678025	TTA CAC AAA AAG AAA CAT CAG G	ATG AGT TTT CCA GAG ATA AGG	214	52
BL1099	UniSTS251325	[45]	[45]
IDVGA65	Z73084	[46]	[46]
FBNS13	BV678027	CTG AAC TGA ACT GAA CTT ACT CC	CCC TTT TTG TGA GTT CTT CTG	128	55
BMS518	G18861	[45]	[45]
PCDH7	AW446588	ACC CCA ACA GCA TGA CAA ATC	TGA CAA TGC TGC TGT AGA GTG	86	64
FBNS19	BV678032	AAT AAG GAG CAA TTA CTG AGC	CGT TCA GCT TTT CCA CAG G	267	50
TGLA37	UniSTS251267	[46]	[46]
FBNS31	BV678042	AGC CAC CAA CAA GAC TAA AGG	TAT GTG CCG ACT CGA GAA GGA	116	60
FBN9	Z83213	[31]	[31]
BMS5010	AF506920	[45]	[45]
BM4322	G29053	[45]	[45]
FBN13	Z83210	[31]	[31]
FBN20	BV678045	ATT TGA TCT CTG GTC CCT CTG	TTT TAC CAT TTT CCC ACA ACC	196	60
BES13114	DU098689	GAA AAT GGA TAC TAG GTA AAG C	AAA AAT AGG GAA GAT GGT AGA G	175	55
BES13219	DU098690	TGG CAA AAT TGA ATG TCA CTG	TAG AAA ATC CCA TGG AGG AAG	251	55
CENTD1	BI681264	GCTCTGTGTGCTGCTGTGG	TGCTGTGCTCAGGATCACC	103	60
BMS470	G18569	[45]	[45]
BMS483	G18848	[45]	[45]
DIK4149	AB165466	[23]	[23]
FBNS11	BV678026	ATT TTT CTT TCT TGT GAT GAG	TTG ATA GAA GCA GGG GTA GG	190	58
TLR6	AB020807	CAA GAG CAT TGT GGA AAA TAT C	CAC TCT GGA CAA AGT TGG GAG	86	60
RFC1	AW426141	TTT TTA GCT AAC AGC GAT ATG TC	GGT GGT GAT TAT TTT GTA TTA TG	171	52
RPL9	AW464197	TGA AGG GAC GGA CAG TTA TTG	TCT TTT TCT TCC CAA GGA GAC	99	62
LIAS	BG223665	GGT TGA AGA ATA CAT TAC TCC T G	TTG TAT GAA GAA CGC ACC AG	108	52
UGDH	AF095792	AAA CAA TTG GCA AGA AGG TG	GGG CAT ATC CTG AAG ACT AAA C	86	64
FBNS20	BV678033	CGC TGG GGT CTT TTT TGT CTG	GGA TGT GAT GGG TTT TCT TTG	201	55
FBN10	Z83207	[31]	[31]
FBNE2-2239	DU098699	TTT CTG TAC CAC CCA CTC AAG	GTG TCC CCT ACC TTT CCA GTC	216	60
FBNE3-2281	DU098700	GAA TTT ACT CTG GGG ACT TCC	GAA TTT ACT CTG GGG ACT TCC	111	55
FBNS2	BV678019	CAT GTC AAT GTA TGG CAA AAC	AAT AAT AAC CAA CCA ATG AAC	194	55
UCHL1	AW463522	AAA TTG AAG AGC TGA AGG GAC	TCC AGT TTG TCC TGA TTA TTG	124	55
KIAA1102	BF655048	CCAGATCACTCACCGTTTCC	CATGAACACTGTGCTACAATAG	146	55
DIK3025	AB166413	[49]	[49]
FBNS15	BV678029	GGG TGT TAG TCT CTG TCC TTC	CCA AAC TAC CCA GAA ATG CTC	173	55
PHOX2B	AW326903	ATA CAA GGG GGA AGA GGG AAG	CGG GAA CAG TCT GCA CGA G	206	60
THEM33	BG689650	GCT GGT ACT TCT ACT AGG GAT G	TCT CAG AAA GTG TTT GAA AGG	143	52
FBNS21	BV678034	GGA GAC ACC AAA TAG GAA AAC	GAC CTA AAT GGG AAG GAA ATC	183	55
ATP8A1	U51100	TAG GTC GAG GGG CTG CAA G	CTCAGATCCATTTCCCCTCC	114	62
BMS360	G18557	[45]	[45]
FBNS29	BV678040	AAA AGG AGC AGC CAC CAA ATG	AAG AGT TGG AGA CGA CTG AGC	147	66
KCTD8	BF076224	TTC CAG TTG CGA CAG CCA C	GGA CTT GCT GAT GAG CGT C	190	58
FBNS17	BV678031	CCA AGA CAC TAC TGA GGA AGA AC	TGC ATA CAA GTG GTA ATG AGC	160	50
BM4528	G19091	[45]	[45]
ILSTS97	L37241	[45]	[45]
DIK2248	AB164878	[23]	[23]
FLJ13220	AW427434	TGT ACC CTG TAG ACC AAT CTG	CTA CTA TCC CGA TGA ACC AC	97	58
GNPDA2	BE750197	ATT CCA TAT TTA CAA TGT GTC C	ACA TTT TTG TGG TGT TAC ATT G	93	55
FBNS30	BV678041	AAT TAC CTA TAA AAT GAG TGA CAC	GCA CAC TTT TTC TCT TGG TAT C	144	55
RM127	G29088	[45]	[45]
GABRA2	X12361	[8]	[8]
FBN15	Z83212	[31]	[31]
FBNS7	BV678024	ATT TCC AAG GCA AGA ATA CTG	GAA GCA ACC CTA TGA GAA ATG	201	58
FBN21	AJ416566	[8]	[8]
FBNS25	BV678038	GAG TCA ATA CAG AGG AGC AAA G	GTT CTG TGC TGT CAT CTT TGG	178	55
CNGA1	X51604	CTT GTC AGC ATC TCT TAT CTT C	CCC TGA GCA ATA TAA ATT GTC	112	55
TXK	U34370	GTA GAG CAC CGC AGA AGA ACT GAA GAC TGT TGT	AGG ATC ATG GTA GCC CCT	171	68
TEC	AJ420882	[8]	[8]	190	55
KIAA0276	BE666664	TAC AAC TGC TAA AAT ACC TCT G	AGT AAC CCC CGA GAG AAA TG	162	58
BM4621	G18529	[45]	[45]
FBNS28	BV678039	TTC CTC CTG GCA TGC TTA GAC	GGA GGT TTA TAT GGG CTG AAG	128	55
FBNS24	BV678037	GCT CAG ACC TGC ATG CGT TAG	TAA ACT ACC CGC CAG CCA ATG	221	65
MNB190	AF430228	[50]	[50]
FBNI011	BE217464	[25]	[25]
CHIC2	AV597492	CGA AGC CGA GAC TAC ACA GAA C	GAA ATC CGC CAT CCT GAG AC	156	64
RM28	U32912	[45]	[45]
EST0344	AW266986	AGC ACT GGG TAC AAG GAT GAC	TCA CAC AAA AAT GCT ACC TCT G
KIT	AF263827	[8]	[8]
KDR	AW267003	[8]	[8]
IOBT450	X97564	[46]	[46]
CLOCK	AF011568	CAA CTT TCT TCT GGA AAT TCA T	GTG CCA ATG TGT CCA GTA TTC	116	58
FBNS6	BV678023	TTA GAA AGG GGC TGA AAG TCC	GCA CCC ATG AAA AAT ACA GAA	201	52
FBNS18	AJ416565	[8]	[8]	193	50
FBNS5	BV678022	ATC CCA CAA AGC TGC AAA AAG	GGG GCA CAA TGA AAA CAG CAC	171	62
PPAT	BG359282	TGG TTT ACA CAG TAA GAT ATC GC	AGA GCA GCA GGT GTA GCG G	106	65
PAICS	AW325459	AGA GGG CAG TTT ATA AGA AAG	CTC TCC CAA TGA TTT AAA ATC	120	50
SRP72	AF013091	CTT TTG GTA CAG GTT TTT AAC TC	TAA AAT GTG CCA CAG TGA ATG	118	55
HOP	AW289223	[8]	[8]
MNB176	AF430216	[50]	[50]
REST	AW652928	ACG AGT CTC AGG AAA TGG ATG	TGG AAC TGG CCG AGC ACC GT	119	62
POLR2B	AW632795	CTT GTG TCT TGT TTC TGT GAT AC	ATT GTC TAT TTA CAG AAG AAA AGC	124	60
IGFBP7	AW312563	GTC ATG GGT AAC TAC AGC CTC	TCT TAA TTT CGT ATT TCA CTG TG	114	58
BM415	G18413	[45]	[45]
BMS5032	AF506934	[45]	[45]
DIK4867	AB165988	[23]	[23]
FBNS27	BV678049	CAG AGA GAT AAT TGG ACC CTG	GTG TGG AAG AAA AGT AAA AAG G	121	62
DIK5388	AB166371	[23]	[23]
FBN14	Z83211	[31]	[31]
BES13006	DU098691	AAG GTG CTG CTA AAG GAT AAG	TAA GTC CAA ATC CAG CAA ATG	127	55
FBN22	BV678046	TGT CAT TGA ATC TTT GGG TGC	TAA TTG GGT GTT GGT GTT GTC	141	60
MNB210	AF430244	[50]	[50]
DIK4808	AB165943	[23]	[23]
LPHN3	AF111086	GAG CAC AGA AGG AAA CTT AGA G	TTC GGC CAT TTT GTT TTA GAG	101	62
MNB181	AF430221	[50]	[50]
UW54	AF004391	[46]	[46]
UW53	U43029	[46]	[46]
ILSTS35	L37214	[23]	[23]
DIK4766	AB165910	[23]	[23]
FBNS12	AJ416564	[8]	[8]
EPHA5	CN434806	GAC CAC ATA ATT ATT ACT TAG G	CAG CCT GAA TAA ACA TGA CG	148	55
DIK4237	AB165523	[23]	[23]
FBNS22	BV678035	CAA TGC ACA TGA GTT TAA GTG	ACC TAC TCC AGC ATT CTT TCC	171	50
CENPC1	BF602570	CAT ATC CAA TTT TGT GTT GAA C	GCT TTC CCT TTT CTT GAA GTG	112	55
GNRHR	AF034950	[8]	[8]
OAREL03	G07426	[46]	[46]
UGT2B7	AJ419556	[8]	[8]
SULT1E1	X56395	[8]	[8]
FBNE1-2035	DU098701	CAG AGA AAA GAA AGT AGA AAC C	ATG ATT TTT CCT ACT CTT TCT G	176	55
CSN1S1	X00564	[46]	[46]	219	62
CSN3	X14908	[46]	[46]
FBNS3	BV678020	GGG GTC TCT GCT AAG TAT GAT	TTA CAA GAC AGA AAT AGA TTC AC	157	52
IGJ	U02301	[46]	[46]
ILSTS87	L37279	[45]	[45]
BM1236	G18382	[45]	[45]
ALB	X62448	[8]	[8]
IL8	S82598	[46]	[46]
CXCL1	U95812	[46]	[46]
PF4	AW314845	TTG CCT AAA TCT CTA CTT TTG C	TGT CAA CGT TAT TTC TTT GCT C	174	55
BMS2460	G19012	[45]	[45]
NUP54	AF274594	[8]	[8]
GENX3414	BE217509	[25]	[25]
AFR227	X83436	[45]	[45]
BM4311	G18522	[45]	[45]
ANXA3	AW289371	TTT CCA AAG GCT GCC TGC TC	ACA GGT TAT TGT GGA CAC TTG C	102	60
BP7	UniSTS250711	[45]	[45]
ANTXR2	AF213845	[8]	[8]
FBNS1	BV678018	CTT CAA AGT TCC ATC ATT TTC TTC	CTC AAA AGG CTG GAA GAC TGG	192	58
MAPK10	AW346050	GCATCTGACACTGACAGCAGC	ATTCTCTCCCTTGCCACGTTC	184	58
PTPN13	U20807	TGTCCATTTCTTTGCTCTCTAC	GAT ATA GGG AAT GTT TGC TAC C	398	58
DMP1	U47636	CGC AGT AAT GTA CTT CAG ATA AG	ACC CAG TCC TCC ATA TCA TC	145	60
ETH8	Z22747	[45]	[45]
MSX1	D30750	ATC CCT CCA GAA AGC AAC AG	TGT GGA TAC CTT TGG AAA CC	250	58
BMC4203	G19110	[45]	[45]
FGFBP1	AF271896	GAA CAT TTG TGC TAT GGG TG	ATC TTA ATT GGG CAG AAA GTG	237	58
LDB2	AW344916	AAC CCA CAA GGC AAC CGA C	ACT GGA CAG ACT CAG GTT GG	140	60
QDPR	CK769938	CAT GAC TGG ATC ACA GAG AAG	CTG TGC GGA TGG ACT GAT G	146	60
BM2320	G18497	[45]	[45]
LRPAP1	AW654771	AAA ATT GAA AAG CAC AAC CAT	GGT CCT CTC CTC CAG CGT G	135	55
ACOX3	BI681444	TGG AGC TCA CGG TTG TGC G	TCG GTA GAG CAG GGC GGT G	140	62
Additonal file 1
