# Supplementary material for: A gene-based high-resolution comparative radiation hybrid map as a framework for genome sequence assembly of a bovine chromosome 6 region associated with QTL for growth, body composition, and milk performance traits
Source: BMC Genomics. 2006 Mar 16;7:53. doi: 10.1186/1471-2164-7-53 (PMC1475854; doi:10.1186/1471-2164-7-53)
Supplement: Additional File 3 — Excel spreadsheet containing BTA6-specific BAC clones and BAC end sequences. Entitled: BTA6-specific BAC clones and BAC end sequences. [file 1471-2164-7-53-S3.xls]

## Sheet: Tabelle1
Locus	BAC_ID	BES/Microsatellite	AccNr BES
BM143	BBI_750F22162	BM143_BES18527	DU098693
BM3026	BBI_750J08180	BM3026_BES19870	DU098692
PPARGC1A	BBI_750O11357	PPARGC1A_BES18623	DU098694
PPARGC1A	BBI_750O11357	PPARGC1A_BES18627	DU098695
PPARGC1A	BBI_750I03315	PPARGC1A_BES19153	DU098696
FBNS10	BBI_750J07162	FBNS10_BES18588	AY838273
OARJMP36	BBI_750I21156	OAR36_BES19955	DU098698
FBN13	BBI_750M0258	FBN13_BES_13114	DU098689
FBN13	BBI_750M0258	FBN20	BV678045
FBN13	BBI_750B0172	FBN13_BES_13219	DU098690
FBN14	BBI_750C1821	FBN14_BES13006	DU098691
FBN14	BBI_750C1821	FBN22	BV678045
Additional file 3
